# Supplementary material for: Targeting RuvBL1 disrupts mitochondrial metabolism and structure in hepatocellular carcinoma
Source: JHEP Rep. 2026 Apr 17;8(7):101858. doi: 10.1016/j.jhepr.2026.101858 (PMC13310627; doi:10.1016/j.jhepr.2026.101858)
Supplement: Multimedia component 4 [file mmc4.xlsx]

## Sheet: FIG.1
FIG.	PANEL	Metabolite	Unpaired t test	Adjusted P Value
1	A	PEP	P value	0.0008
		Pyruvate	P value	0.0017
		Lactate	P value	0.0002
		Gln	P value	0.1871
		Glu	P value	0.0044
		aKG	P value	0.01
		Succinate	P value	0.0074
		Fumarate	P value	0.0386
		Malate	P value	0.0335
		Citrate	P value	0.0346
		Ala	P value	0.0144
		Asn	P value	0.0104
		Asp	P value	0.0027
		Gly	P value	0.0277
		His	P value	0.0004
		Ile	P value	0.0011
		Leu	P value	0.001
		Lys	P value	0.0126
		Met	P value	0.0012
		Pantothenic Acid	P value	0.0115
		Phe	P value	0.0005
		Pro	P value	0.0077
		Ser	P value	0.814
		Thr	P value	0.0009
		Tyr	P value	0.0002
		Val	P value	0.0013

## Sheet: FIG 2
FIG.	PANEL	Cell line	Unpaired t test	Adjusted P Value
2	B	AML-12	P value	<0,0001
		Hepa1-6	P value	0.0037
		HepG2	P value	0.0008
		Hep3B	P value	<0,0001
		Huh7	P value	0.0034

## Sheet: Suppl.FIG 2
FIG.	PANEL	Cell line	Anova One Way (Dunnett's multiple comparisons) test	Adjusted P Value
		HepG2	siCTRL_N1 vs. siRUVBL1_69	0.0021
			siCTRL_N1 vs. siRUVBL1_70	0.001
			siCTRL_N1 vs. siRUVBL1_71	0.0002
		Hep3B	siCTRL_N1 vs. siRUVBL1_69	0.0073
			siCTRL_N1 vs. siRUVBL1_70	0.0021
			siCTRL_N1 vs. siRUVBL1_71	0.0032
		Huh7	siCTRL_N1 vs. siRUVBL1_69	0.0054
			siCTRL_N1 vs. siRUVBL1_70	0.0127
			siCTRL_N1 vs. siRUVBL1_71	0.0369

## Sheet: FIG.3
FIG.	PANEL	Cell line	Anova One Way (Dunnett's multiple comparisons test)	Adjusted P Value
3	A	AML-12	CTRL vs. 0.25	0.0003
			CTRL vs. 0.5	<0,0001
			CTRL vs. 1	<0,0001
		Hepa 1-6	CTRL vs. 0.25	0.0002
			CTRL vs. 0.5	<0,0001
			CTRL vs. 1	<0,0001
		HepG2	CTRL vs. 0.25	0.0144
			CTRL vs. 0.5	0.0004
			CTRL vs. 1	<0,0001
		Hep3B	CTRL vs. 0.25	0.9054
			CTRL vs. 0.5	0.0015
			CTRL vs. 1	<0,0001
		Huh7	CTRL vs. 0.25	0.0003
			CTRL vs. 0.5	<0,0001
			CTRL vs. 1	<0,0001
		mHep	CTRL vs. 0.25	<0,0001
			CTRL vs. 0.5	<0,0001
			CTRL vs. 1	<0,0001
3	B	AML-12	Glycolysis
			CTRL vs. 0.25	0.9843
			CTRL vs. 0.5	0.9591
			CTRL vs. 1	0.5613
			OXPHOS
			CTRL vs. 0.25	0.0009
			CTRL vs. 0.5	0.0007
			CTRL vs. 1	0.0004
		Hepa 1-6	Glycolysis
			CTRL vs. 0.25	<0,0001
			CTRL vs. 0.5	<0,0001
			CTRL vs. 1	<0,0001
			OXPHOS
			CTRL vs. 0.25	<0,0001
			CTRL vs. 0.5	<0,0001
			CTRL vs. 1	<0,0001
		HepG2	Glycolysis
			CTRL vs. 0.25	0.0025
			CTRL vs. 0.5	0.0003
			CTRL vs. 1	<0,0001
			OXPHOS
			CTRL vs. 0.25	<0,0001
			CTRL vs. 0.5	<0,0001
			CTRL vs. 1	<0,0001
		Hep3B	Glycolysis
			CTRL vs. 0.25	0.0528
			CTRL vs. 0.5	0.0014
			CTRL vs. 1	0.0025
			OXPHOS
			CTRL vs. 0.25	0.9927
			CTRL vs. 0.5	0.485
			CTRL vs. 1	0.0006
		Huh7	Glycolysis
			CTRL vs. 0.25	0.0016
			CTRL vs. 0.5	0.0008
			CTRL vs. 1	0.0032
			OXPHOS
			CTRL vs. 0.25	<0,0001
			CTRL vs. 0.5	<0,0001
			CTRL vs. 1	0.0002
		mHep	Glycolysis
			CTRL vs. 0.25	0.6727
			CTRL vs. 0.5	0.8913
			CTRL vs. 1	0.8881
			OXPHOS
			CTRL vs. 0.25	<0,0001
			CTRL vs. 0.5	<0,0001
			CTRL vs. 1	<0,0001

## Sheet: Suppl.FIG.3
FIG.	PANEL	Cell line	Anova One Way (Dunnett's multiple comparisons test)	Adjusted P Value
3	A	AML-12	CTRL vs. 0.25	>0,9999
			CTRL vs. 0.5	>0,9999
			CTRL vs. 1	0.2381
		Hepa 1-6	CTRL vs. 0.25	0.4681
			CTRL vs. 0.5	0.1561
			CTRL vs. 1	0.0288
		HepG2	CTRL vs. 0.25	0.9319
			CTRL vs. 0.5	0.6607
			CTRL vs. 1	0.3992
		Hep3B	CTRL vs. 0.25	0.5079
			CTRL vs. 0.5	0.0893
			CTRL vs. 1	<0,0001
		Huh7	CTRL vs. 0.25	0.9255
			CTRL vs. 0.5	0.8247
			CTRL vs. 1	0.0081
		mHep	CTRL vs. 0.25	0.4319
			CTRL vs. 0.5	0.0281
			CTRL vs. 1	0.0029
3	B	AML-12	Glycolysis
			CTRL vs. 0.25	0.9995
			CTRL vs. 0.5	0.9246
			CTRL vs. 1	0.9852
			OXPHOS
			CTRL vs. 0.25	0.9446
			CTRL vs. 0.5	0.8667
			CTRL vs. 1	0.4137
		Hepa 1-6	Glycolysis
			CTRL vs. 0.25	0.6336
			CTRL vs. 0.5	0.9847
			CTRL vs. 1	0.2998
			OXPHOS
			CTRL vs. 0.25	0.9998
			CTRL vs. 0.5	0.9623
			CTRL vs. 1	0.9865
		HepG2	Glycolysis
			CTRL vs. 0.25	0.4844
			CTRL vs. 0.5	0.6317
			CTRL vs. 1	0.0612
			OXPHOS
			CTRL vs. 0.25	0.0067
			CTRL vs. 0.5	<0,0001
			CTRL vs. 1	<0,0001
		Hep3B	Glycolysis
			CTRL vs. 0.25	0.9636
			CTRL vs. 0.5	0.8984
			CTRL vs. 1	0.999
			OXPHOS
			CTRL vs. 0.25	0.9995
			CTRL vs. 0.5	0.7416
			CTRL vs. 1	0.2155
		Huh7	Glycolysis
			CTRL vs. 0.25	0.5272
			CTRL vs. 0.5	0.5985
			CTRL vs. 1	0.0051
			OXPHOS
			CTRL vs. 0.25	0.5716
			CTRL vs. 0.5	0.201
			CTRL vs. 1	0.0047
		mHep	Glycolysis
			CTRL vs. 0.25	0.999
			CTRL vs. 0.5	0.9953
			CTRL vs. 1	>0,9999
			OXPHOS
			CTRL vs. 0.25	0.9979
			CTRL vs. 0.5	0.4831
			CTRL vs. 1	0.5437
3	C	AML-12	CTRL vs. 0.25	0.0098
			CTRL vs. 0.5	0.0016
			CTRL vs. 1	0.0001
		Hepa 1-6	CTRL vs. 0.25	0.019
			CTRL vs. 0.5	0.0024
			CTRL vs. 1	0.0017
		HepG2	CTRL vs. 0.25	0.3369
			CTRL vs. 0.5	0.0562
			CTRL vs. 1	0.0332
		Hep3B	CTRL vs. 0.25	0.518
			CTRL vs. 0.5	0.223
			CTRL vs. 1	0.0203
		Huh7	CTRL vs. 0.25	0.4326
			CTRL vs. 0.5	0.179
			CTRL vs. 1	0.273
		mHep	CTRL vs. 0.25	0.4929
			CTRL vs. 0.5	0.0483
			CTRL vs. 1	0.0014
3	D	AML-12	Glycolysis
			CTRL vs. 0.25	0.2173
			CTRL vs. 0.5	0.0622
			CTRL vs. 1	0.9721
			OXPHOS
			CTRL vs. 0.25	0.0023
			CTRL vs. 0.5	0.0001
			CTRL vs. 1	0.0008
		Hepa 1-6	Glycolysis
			CTRL vs. 0.25	0.1096
			CTRL vs. 0.5	0.0566
			CTRL vs. 1	0.0323
			OXPHOS
			CTRL vs. 0.25	0.0114
			CTRL vs. 0.5	0.0002
			CTRL vs. 1	<0,0001
		HepG2	Glycolysis
			CTRL vs. 0.25	0.2266
			CTRL vs. 0.5	0.0504
			CTRL vs. 1	0.0509
			OXPHOS
			CTRL vs. 0.25	0.275
			CTRL vs. 0.5	<0,0001
			CTRL vs. 1	<0,0001
		Hep3B	Glycolysis
			CTRL vs. 0.25	0.9758
			CTRL vs. 0.5	0.9564
			CTRL vs. 1	0.2453
			OXPHOS
			CTRL vs. 0.25	0.0344
			CTRL vs. 0.5	0.027
			CTRL vs. 1	0.0081
		Huh7	Glycolysis
			CTRL vs. 0.25	0.3943
			CTRL vs. 0.5	0.5277
			CTRL vs. 1	0.384
			OXPHOS
			CTRL vs. 0.25	0.7341
			CTRL vs. 0.5	0.0366
			CTRL vs. 1	0.0357
		mHep	Glycolysis
			CTRL vs. 0.25	0.1099
			CTRL vs. 0.5	0.8392
			CTRL vs. 1	0.25
			OXPHOS
			CTRL vs. 0.25	<0,0001
			CTRL vs. 0.5	<0,0001
			CTRL vs. 1	<0,0001

## Sheet: FIG.4
FIG.	PANEL	Cell line	Chi square (Fisher's exact test)	Adjusted P Value
4	C	AML-12	CTRL vs. CB 0.5 48h	0.0025
			CTRL vs. CB 0.5 72h	<0,0001
		Huh7	CTRL vs. CB 0.5 48h	<0,0001
			CTRL vs. CB 0.5 72h	<0,0001

## Sheet: Suppl. Fig. 4A
FIG.	PANEL	Cell line	One-Way ANOVA (Dunnett's multiple comparisons test)	Adjusted P Value
Suppl. 4	A	AML-12	CTRL vs. 0.25	0.258
			CTRL vs. 0.5	0.0136
			CTRL vs. 1	0.0017
			CTRL vs. 0.25	0.9414
		Hepa 1-6	CTRL vs. 0.5	0.0127
			CTRL vs. 1	0.0014
			CTRL vs. 0.25	0.9108
		HepG2	CTRL vs. 0.5	0.0916
			CTRL vs. 1	0.2023
			CTRL vs. 0.25	0.3816
		Hep3B	CTRL vs. 0.5	0.265
			CTRL vs. 1	0.0336
			CTRL vs. 0.25	0.0343
		Huh7	CTRL vs. 0.5	0.0168
			CTRL vs. 1	0.0363
			CTRL vs. 0.25	0.2885
		mHep	CTRL vs. 0.5	0.2701
			CTRL vs. 1	0.0171
	B		Holm-Šídák's multiple comparisons test
		AML-12	CTRL vs. 0.25	0.0737
			CTRL vs. 0.5	0.2106
			CTRL vs. 1	0.0526
		Hepa 1-6	CTRL vs. 0.25	0.0337
			CTRL vs. 0.5	0.0504
			CTRL vs. 1	0.1547
		HepG2	CTRL vs. 0.25	<0,0001
			CTRL vs. 0.5	<0,0001
			CTRL vs. 1	<0,0001
		Hep3B	CTRL vs. 0.25	<0,0001
			CTRL vs. 0.5	<0,0001
			CTRL vs. 1	0.0004
		Huh7	CTRL vs. 0.25	0.1597
			CTRL vs. 0.5	0.0012
			CTRL vs. 1	0.0021
		mHep	CTRL vs. 0.25	0.3881
			CTRL vs. 0.5	0.0029
			CTRL vs. 1	0.005
	C	AML-12	CTRL vs. CB 0.25 48h	0.6268
			CTRL vs. CB 0.25 72h	0.0127
			CTRL vs. CB 0.5 48h	0.8115
			CTRL vs. CB 0.5 72h	0.0185
			CTRL vs. CB 1 48h	0.2517
			CTRL vs. CB 1 72h	0.0082
	D	Huh7	CTRL vs. CB 0.25 48h	>0,9999
			CTRL vs. CB 0.25 72h	0.0382
			CTRL vs. CB 0.5 48h	0.8327
			CTRL vs. CB 0.5 72h	0.005
			CTRL vs. CB 1 48h	0.2591
			CTRL vs. CB 1 72h	0.0028
	E	AML-12	CTRL vs. CB 0.5 72h	0.0154	Mann-Whitney test

## Sheet: FIG.5
FIG.	PANEL	Cell line	Graph	Kruskal-Wallis test	Adjusted P Value
5	A	Huh7	Cristae perimeter	CTRL vs. CB 0.5 48h	<0,0001
				CTRL vs. CB 0.5 72h	<0,0001
				CTRL vs. CB 1 48h	<0,0001
				CTRL vs. CB 1 72h	<0,0001
		Huh7	Cristae area	CTRL vs. CB 0.5 48h	<0,0001
				CTRL vs. CB 0.5 72h	<0,0001
				CTRL vs. CB 1 48h	<0,0001
				CTRL vs. CB 1 72h	<0,0001

## Sheet: FIG. 7
FIG.	PANEL	Cell line	Kruskal-Wallis test
7	C	Huh7	Uncorrected Dunn's test	Individual P Value
			CTRL vs. 0.5	0.0338
			CTRL vs. 1	0.0487
